# Supplementary material for: Synthesis of NiO/Nitrogen-Doped Carbon Nanowire Composite with Multi-Layered Network Structure and Its Enhanced Electrochemical Performance for Supercapacitor Application
Source: Materials (Basel). 2022 Oct 20;15(20):7358. doi: 10.3390/ma15207358 (PMC9607312; doi:10.3390/ma15207358)
Supplement: Supplementary file 1 [file materials-15-07358-s001.zip]

Archive with 1 entries (1 files):
- materials-1766093-supplementary.pdf
